# Supplementary material for: Decreased Fatty Acid Transporter FABP1 and Increased Isoprostanes and Neuroprostanes in the Human Term Placenta: Implications for Inflammation and Birth Weight in Maternal Pre-Gestational Obesity
Source: Nutrients. 2021 Aug 12;13(8):2768. doi: 10.3390/nu13082768 (PMC8398812; doi:10.3390/nu13082768)
Supplement: Supplementary file 1 [file nutrients-13-02768-s001.zip]

Archive with 1 entries (1 files):
- nutrients-1329500-supplementary.pdf
